# Supplementary material for: Assessing habitat connectivity of rare species to inform urban conservation planning
Source: Ecol Evol. 2024 Mar 4;14(3):e11105. doi: 10.1002/ece3.11105 (PMC10912553; doi:10.1002/ece3.11105)
Supplement: Supplementary file 1 — Figures S1–S98 [file ECE3-14-e11105-s002.zip]

Archive with 2 entries (2 files):
- ece31105-sup-0001-FigureS1-S48.pdf
- ece31105-sup-0002-FigureS49-S98.pdf
